# Supplementary material for: Is Timing of Steroid Exposure Prior to Immune Checkpoint Inhibitor Initiation Associated with Treatment Outcomes in Melanoma? A Population-Based Study
Source: Cancers (Basel). 2022 Mar 2;14(5):1296. doi: 10.3390/cancers14051296 (PMC8909505; doi:10.3390/cancers14051296)
Supplement: Supplementary file 1 [file cancers-14-01296-s001.zip]

Archive with 1 entries (1 files):
- cancers-1547607-supplementary.pdf
